# Supplementary material for: Alteration of synonymous codon usage bias accompanies polyploidization in wheat
Source: Front Genet. 2022 Oct 14;13:979902. doi: 10.3389/fgene.2022.979902 (PMC9614214; doi:10.3389/fgene.2022.979902)
Supplement: Supplementary file 2 [file DataSheet2.xlsx]

## Sheet: Table S1
Table S1. The correlation between SC frequency and RUSC values
Amino acid	Codon	SC frequency							RUSC values
		T. urartu	A. tauschii	T. dicoccoides	T. turgidum	T. aestivum	CV1	CV2	T. urartu	A. tauschii	T. dicoccoides	T. turgidum	T. aestivum	CV1	CV2	r
Ala	GCA	0.0198816	0.0180236	0.0184499	0.0182635	0.0177723	0.0446376	0.0162216	0.91	0.78	0.8	0.79	0.75	0.0757739	0.0276955	0.997057
Ala	GCC	0.0269188	0.0317357	0.0312168	0.0315846	0.033315	0.0773574	0.0290118	1.24	1.36	1.35	1.37	1.41	0.0471637	0.0191618	0.996588
Ala	GCG	0.0187639	0.0238263	0.0229447	0.0229587	0.0243096	0.0975702	0.0286707	0.86	1.02	0.99	1	1.03	0.0703268	0.0180767	0.997763
Ala	GCT	0.0214557	0.0194219	0.0196714	0.0194109	0.0189282	0.0493462	0.0160573	0.99	0.84	0.85	0.84	0.8	0.0844987	0.0266349	0.998693
Arg	AGA	0.0111958	0.0103514	0.0103799	0.0101676	0.00965468	0.0536435	0.0331338	1.08	0.96	0.99	0.96	0.91	0.0641317	0.0347291	0.982769
Arg	AGG	0.0164728	0.0157684	0.0159727	0.0158744	0.0157865	0.0181481	0.00591013	1.6	1.47	1.52	1.5	1.49	0.0331788	0.0139242	0.991337
Arg	CGA	0.00518918	0.00485956	0.00465818	0.00465488	0.00448873	0.0563109	0.032524	0.5	0.45	0.44	0.44	0.42	0.0666667	0.0287613	0.982426
Arg	CGC	0.0117763	0.0148497	0.0141684	0.0146465	0.0154521	0.100131	0.0359808	1.14	1.38	1.35	1.39	1.46	0.0899959	0.0333674	0.99496
Arg	CGG	0.010424	0.0120595	0.0115499	0.0115747	0.0119455	0.0562476	0.0219451	1.01	1.12	1.1	1.1	1.13	0.0436305	0.0134831	0.987304
Arg	CGT	0.00690088	0.00651432	0.00625005	0.00640885	0.00623777	0.0419076	0.0209261	0.67	0.61	0.6	0.61	0.59	0.0508197	0.0158909	0.970908
Asn	AAC	0.0207754	0.0208359	0.020868	0.0208689	0.0209427	0.00290606	0.00216541	1.1	1.14	1.13	1.14	1.16	0.01932	0.0110136	0.922836
Asn	AAT	0.0171522	0.0157423	0.0161396	0.0158353	0.0151552	0.0458521	0.0262024	0.9	0.86	0.87	0.86	0.84	0.025299	0.0146741	0.998771
Asp	GAC	0.0290008	0.0308666	0.0303847	0.0310224	0.0319584	0.0353241	0.0212112	1.01	1.1	1.09	1.09	1.12	0.038883	0.0128565	0.950811
Asp	GAT	0.0283569	0.0251271	0.0255758	0.0257694	0.0249853	0.0529972	0.0145529	0.99	0.9	0.91	0.91	0.88	0.0458294	0.0157135	0.989878
Cys	TGC	0.0132804	0.0139815	0.0135429	0.0139838	0.0142164	0.0275017	0.020194	1.29	1.35	1.34	1.35	1.38	0.0243747	0.0127827	0.93192
Cys	TGT	0.00732082	0.00669877	0.00670811	0.00675132	0.00638061	0.0503084	0.0257637	0.71	0.65	0.66	0.65	0.62	0.0497125	0.0268535	0.987857
Gln	CAA	0.0143865	0.0131829	0.0130022	0.0129562	0.012413	0.0552722	0.0257431	0.77	0.73	0.71	0.72	0.7	0.0372156	0.0180559	0.980325
Gln	CAG	0.0231327	0.0230936	0.0233728	0.0229065	0.0230061	0.00755171	0.00868146	1.23	1.27	1.29	1.28	1.3	0.0212076	0.0100466	-0.0345492
Glu	GAA	0.024024	0.0213411	0.0217231	0.0216619	0.0209435	0.0549784	0.0166965	0.74	0.7	0.7	0.7	0.68	0.0311206	0.0143885	0.977428
Glu	GAG	0.0405898	0.0399069	0.0402578	0.0402369	0.0408474	0.00894084	0.00970739	1.26	1.3	1.3	1.3	1.32	0.016905	0.00766284	0.022465
Gly	GGA	0.015969	0.0143564	0.0145762	0.0144427	0.0139981	0.0516689	0.0172392	0.85	0.76	0.77	0.77	0.74	0.0540763	0.0186081	0.997885
Gly	GGC	0.0263419	0.02998	0.0293728	0.0293619	0.0305806	0.0561853	0.0194927	1.4	1.58	1.55	1.56	1.61	0.0529529	0.0167984	0.998354
Gly	GGG	0.0168853	0.0170424	0.0170271	0.0168685	0.0171057	0.00611324	0.00592897	0.9	0.9	0.9	0.9	0.9	0	0	-
Gly	GGT	0.0162142	0.0145396	0.0147945	0.0146318	0.0142086	0.0522332	0.0169815	0.86	0.77	0.78	0.78	0.75	0.0533901	0.0183664	0.996904
His	CAC	0.0133081	0.0146816	0.01424	0.0145068	0.0147675	0.0412864	0.0160005	1.02	1.11	1.09	1.1	1.13	0.0383789	0.0154205	0.990244
His	CAT	0.012755	0.0118706	0.0118546	0.0118505	0.0113227	0.0432465	0.0228616	0.98	0.89	0.91	0.9	0.87	0.0459703	0.0191353	0.973177
Ile	ATA	0.0106337	0.0100625	0.0103939	0.0101018	0.00970428	0.0346565	0.0280799	0.66	0.65	0.66	0.65	0.64	0.0128322	0.0125615	0.969043
Ile	ATC	0.0215042	0.0215315	0.0216584	0.0217174	0.0220455	0.00998778	0.0100766	1.34	1.4	1.38	1.4	1.44	0.0261004	0.0179118	0.82756
Ile	ATT	0.0159691	0.0145485	0.0149981	0.0147181	0.0140798	0.0472794	0.0264044	1	0.95	0.96	0.95	0.92	0.0301357	0.0183286	0.989933
Leu	CTA	0.00864875	0.00824608	0.00826773	0.00831846	0.0080475	0.0262066	0.0144646	0.52	0.49	0.49	0.49	0.47	0.0363588	0.0206186	0.992342
Leu	CTC	0.0254283	0.0284134	0.0281167	0.0289014	0.030057	0.0606156	0.0295645	1.52	1.68	1.66	1.7	1.77	0.0549474	0.0281183	0.999338
Leu	CTG	0.0245355	0.0261926	0.0260407	0.0258254	0.0263267	0.0280198	0.00824378	1.46	1.55	1.54	1.52	1.55	0.0248132	0.0091832	0.993575
Leu	CTT	0.0183756	0.0167808	0.0172366	0.0170305	0.0165428	0.041328	0.0178226	1.1	0.99	1.02	1	0.97	0.049507	0.0209213	0.998457
Leu	TTA	0.00694741	0.0064952	0.00661451	0.00643692	0.0060418	0.0502091	0.0387887	0.41	0.38	0.39	0.38	0.35	0.0567526	0.046188	0.9968
Leu	TTG	0.0166347	0.0152975	0.0153857	0.0156329	0.0151323	0.0382381	0.0135935	0.99	0.9	0.91	0.92	0.89	0.0429753	0.0142651	0.998296
Lys	AAA	0.0180881	0.0165462	0.0167697	0.0165486	0.0157882	0.0499388	0.0261767	0.66	0.65	0.64	0.64	0.62	0.0231034	0.0197381	0.886287
Lys	AAG	0.0369863	0.0346916	0.0357487	0.035307	0.035503	0.0236914	0.0127914	1.34	1.35	1.36	1.36	1.38	0.0109222	0.00923527	-0.401303
Phe	TTC	0.0237301	0.025188	0.0251124	0.0251021	0.0255771	0.0282597	0.00890311	1.22	1.29	1.28	1.28	1.32	0.0284286	0.0146458	0.981881
Phe	TTT	0.0152851	0.0139071	0.0141846	0.0140486	0.0132921	0.0511666	0.0284282	0.78	0.71	0.72	0.72	0.68	0.0503211	0.0267558	0.997616
Pro	CCA	0.0149955	0.013945	0.0139068	0.0138545	0.0135045	0.0399857	0.0146509	1.11	0.97	1	0.98	0.94	0.065192	0.0257069	0.982146
Pro	CCC	0.0118264	0.0132005	0.0129834	0.0132999	0.0137656	0.0555725	0.0247723	0.88	0.92	0.93	0.94	0.96	0.0320354	0.0182168	0.966405
Pro	CCG	0.0131009	0.0170582	0.0158966	0.0163011	0.0172358	0.104741	0.0379875	0.97	1.19	1.14	1.15	1.21	0.083899	0.0281794	0.997799
Pro	CCT	0.0140455	0.0131242	0.0130051	0.0130341	0.0126622	0.0392975	0.0156378	1.04	0.92	0.93	0.92	0.89	0.0615736	0.0189295	0.986381
Ser	AGC	0.017451	0.0182197	0.0181011	0.018158	0.0183375	0.0192772	0.00556456	1.24	1.29	1.27	1.29	1.31	0.0206699	0.0126589	0.946263
Ser	AGT	0.0106627	0.0095976	0.00984084	0.00964729	0.00919288	0.055445	0.028446	0.76	0.68	0.69	0.68	0.66	0.0554334	0.0185728	0.986536
Ser	TCA	0.014532	0.0132773	0.0137418	0.0133511	0.0128088	0.047628	0.0287896	1.03	0.94	0.96	0.95	0.91	0.0463306	0.0229813	0.988227
Ser	TCC	0.0163758	0.0181497	0.0181591	0.018239	0.0186983	0.0499152	0.0142524	1.16	1.28	1.28	1.29	1.33	0.0503127	0.0183821	0.997193
Ser	TCG	0.0105719	0.0120449	0.0117479	0.0117108	0.0119929	0.0517074	0.0142509	0.75	0.85	0.82	0.83	0.86	0.0526077	0.021735	0.981964
Ser	TCT	0.0148754	0.0135724	0.0138508	0.0136276	0.0130253	0.049184	0.0259236	1.06	0.96	0.97	0.96	0.93	0.0505072	0.0181367	0.987443
Thr	ACA	0.0135136	0.0124895	0.012745	0.0124919	0.0120079	0.0436229	0.0247781	1.06	0.98	1.01	0.99	0.95	0.0409475	0.0254453	0.99403
Thr	ACC	0.0157687	0.0163427	0.0162168	0.01642	0.0167949	0.0227376	0.0151265	1.23	1.28	1.28	1.3	1.33	0.0284028	0.0182112	0.989765
Thr	ACG	0.0101164	0.0113722	0.0108973	0.0111056	0.0114884	0.0493843	0.0237229	0.79	0.89	0.86	0.88	0.91	0.0532932	0.0235216	0.99428
Thr	ACT	0.0118145	0.0106748	0.0107696	0.0106849	0.0102275	0.0542314	0.0231245	0.92	0.84	0.85	0.84	0.81	0.0479644	0.0207431	0.999272
Tyr	TAC	0.0165035	0.0169945	0.0171132	0.0172028	0.0174914	0.0211996	0.0123188	1.19	1.25	1.24	1.25	1.28	0.0263372	0.0138012	0.968663
Tyr	TAT	0.011222	0.0102621	0.0104393	0.0104	0.00991826	0.0458171	0.0231076	0.81	0.75	0.76	0.75	0.72	0.0431542	0.023249	0.993555
Val	GTA	0.00781535	0.00732886	0.00741937	0.00732363	0.00702393	0.038531	0.0236976	0.44	0.41	0.42	0.41	0.39	0.043879	0.0308787	0.993337
Val	GTC	0.0201682	0.0212123	0.021088	0.021492	0.0222248	0.0349684	0.0236788	1.13	1.19	1.18	1.2	1.23	0.0307497	0.0180021	0.994009
Val	GTG	0.0252949	0.0267814	0.0264199	0.0264736	0.0270461	0.0253364	0.0109183	1.42	1.51	1.48	1.48	1.5	0.0236323	0.0100503	0.970491
Val	GTT	0.0181067	0.0157934	0.0164282	0.0162937	0.0156927	0.0589968	0.022631	1.01	0.89	0.92	0.91	0.87	0.0585344	0.0247059	0.995287
CV1: coefficient of variation between hexaploid wheat and its progenitors. CV2: coefficient of variation between hexaploid wheat and its progenitors when omitting the A subgenome diploid progenitor T. urartu. r: Pearson’s correlation coefficient between SCUB frequencies and RSCU values

## Sheet: Table S2
Table S2. Summary of statistical analyses of SCUB frequencies for each amino acid for hexaploid wheat and its progenitors
Amono acid	T. urartu	A. tauschii	T. dicoccoides	T. turgidum	T. aestivum	P value		T. urartu	T. dicoccoides	T. turgidum	T. aestivum	P value
Ala	1.105 a	1.484 b	1.421 c	1.448 d	1.570 e	0		1.105 a	1.421 c	1.448 d	1.570 e	0
Arg	1.661 a	1.964 bc	1.958 c	1.983 b	2.119 d	0		1.661 a	1.958 c	1.983 b	2.119 d	0
Asn	1.211 a	1.324 b	1.293 c	1.318 b	1.382 d	2.6539e-300		1.211 a	1.293 c	1.318 b	1.382 d	4.07551e-301
Asp	1.023 a	1.228 b	1.188 c	1.204 d	1.279 e	0		1.023 a	1.188 c	1.204 d	1.279 e	0
Cys	1.814 a	2.087 b	2.019 c	2.071 b	2.228 d	0		1.814 a	2.019 c	2.071 b	2.228 d	0
Gln	1.608 a	1.752 b	1.798 c	1.768 b	1.853 d	1.2729e-305		1.608 a	1.798 c	1.768 b	1.853 d	8.52503e-301
Glu	1.690 a	1.870 b	1.853 b	1.857 b	1.950 c	0		1.690 a	1.853 b	1.857 b	1.950 c	0
Gly	1.343 a	1.627 b	1.580 c	1.590 c	1.691 d	0		1.343 a	1.580 c	1.590 c	1.691 d	0
His	1.043 a	1.237 b	1.201 c	1.224 b	1.304 d	0		1.043 a	1.201 c	1.224 b	1.304 d	0
Ile	0.808 a	0.875 b	0.853 c	0.875 b	0.927 d	0		0.808 a	0.853 c	0.875 b	0.927 d	0
Leu	1.960 a	2.218 b	2.165 c	2.214 b	2.335 d	0		1.960 a	2.165 c	2.214 b	2.335 d	0
Lys	2.045 a	2.097 b	2.132 c	2.134 c	2.249 d	2.2923e-257		2.045 a	2.132 c	2.134 c	2.249 d	4.90165e-236
Phe	1.552 a	1.811 b	1.770 c	1.787 c	1.924 d	0		1.552 a	1.770 c	1.787 c	1.924 d	0
Pro	0.858 a	1.118 b	1.073 c	1.101 d	1.185 e	0		0.858 a	1.073 c	1.101 d	1.185 e	0
Ser	1.108 a	1.328 b	1.282 c	1.313 d	1.400 e	0		1.108 a	1.282 c	1.313 d	1.400 e	0
Thr	1.022 a	1.196 b	1.153 c	1.188 b	1.272 d	0		1.022 a	1.153 c	1.188 b	1.272 d	0
Tyr	1.471 a	1.656 b	1.639 b	1.654 b	1.764 c	0		1.471 a	1.639 b	1.654 b	1.764 c	0
Val	1.754 a	2.076 b	1.992 c	2.031 d	2.169 e	0		1.754 a	1.992 c	2.031 d	2.169 e	0
P value: Chi square value from the cross-table, using the numbers of NNA/T SCs and NNC/G SCs. Different lowercase letters represent significantly different values, using Chi square partitioning (P < 0.05).

## Sheet: Table S3
Table S3. Comparison of SCUB frequencies between pairs of species
The comparison of NNA, NNT, NNC and NNG with chi square test using the numbers of NNA, NNT, NNC and NNG
	T. urartu	A. tauschii	T. dicoccoides	T. turgidum	T. aestivum
T. urartu		0	0	0	0
A. tauschii			1.06667e-128	4.04708e-47	0
T. dicoccoides				7.20978e-138	0
T. turgidum					0
T. aestivum
The comparison of NNA/T and NNC/G with chi square test using the numbers of NNA and NNT and the numbers of NNC and NNG
	T. urartu	A. tauschii	T. dicoccoides	T. turgidum	T. aestivum
T. urartu		0	0	0	0
A. tauschii			3.0013e-127	2.18038e-23	0
T. dicoccoides				4.3131e-90	0
T. turgidum					0
T. aestivum
The comparison of NNA with chi square test using the numbers of NNA and all SCs
	T. urartu	A. tauschii	T. dicoccoides	T. turgidum	T. aestivum
T. urartu		0	0	0	0
A. tauschii			1.19932e-22	0.71581	2.68515e-281
T. dicoccoides				3.82172e-35	0
T. turgidum					0
T. aestivum
The comparison of NNT with chi square test using the numbers of NNT and all SCs
	T. urartu	A. tauschii	T. dicoccoides	T. turgidum	T. aestivum
T. urartu		0	0	0	0
A. tauschii			2.54434e-45	1.08963e-19	2.61354e-211
T. dicoccoides				1.52351e-16	0
T. turgidum					0
T. aestivum
The comparison of NNC with chi square test using the numbers of NNC and all SCs
	T. urartu	A. tauschii	T. dicoccoides	T. turgidum	T. aestivum
T. urartu		0	0	0	0
A. tauschii			4.23374e-32	0.248096	2.15431e-298
T. dicoccoides				4.12102e-62	0
T. turgidum					0
T. aestivum
The comparison of NNG with chi square test using the numbers of NNG and all SCs
	T. urartu	A. tauschii	T. dicoccoides	T. turgidum	T. aestivum
T. urartu		0	0	0	0
A. tauschii			2.54434e-45	1.08963e-19	2.61354e-211
T. dicoccoides				1.52351e-16	0
T. turgidum					0
T. aestivum
The comparison of NNA/T with chi square test using the numbers of NNA and NNT and the numbers of all SCs
	T. urartu	A. tauschii	T. dicoccoides	T. turgidum	T. aestivum
T. urartu		0	0	0	0
A. tauschii			1.10789e-56	4.06598e-11	0
T. dicoccoides				2.38014e-40	0
T. turgidum					0
T. aestivum
The comparison of NNC/G with chi square test using the numbers of NNC and NNG and the numbers of all SCs
	T. urartu	A. tauschii	T. dicoccoides	T. turgidum	T. aestivum
T. urartu		0	0	0	0
A. tauschii			2.30055e-32	9.36131e-07	1.43101e-217
T. dicoccoides				2.83723e-23	0
T. turgidum					0
T. aestivum

## Sheet: Table S4
Table S4. SCUB indices
Species	CAI	CBI	Fop	Nc	GC3s	GC	Gravy	Aromo
T. urartu	0.216	0.034	0.437	57.28	0.574	0.528	-0.258984	0.077505
A. tauschii	0.219	0.059	0.45	55.99	0.611	0.547	-0.233481	0.077223
T. dicoccoides	0.218	0.054	0.447	56.18	0.606	0.543	-0.228187	0.077234
T. turgidum	0.219	0.056	0.448	56.03	0.609	0.545	-0.227678	0.077415
T. aestivum	0.221	0.064	0.453	55.28	0.624	0.552	-0.222014	0.076959
CBI: codon bias index, quantifying the adaptation of codon usage towards a set of preferred codons and for some species
Fop: quantifying the adaptation of codon usage towards a set of preferred codons and for some species
Nc: estimaing the codon bias of the totalled codon usage from both sets of genes (an index independent of the choice of optimal codons)
GC3s: the compisition of codons ending with G and C
GC: the composition of G and C in CDS
Gravy: indicating the effect of protein hydrophobicity on codon usage bias
Aromo: indicating the effect of protein aromaticity on codon usage bias

## Sheet: Table S5
Table S5. Summary of statistical analyses of SCUB frequencies between hexaploid wheat and its progenitors in genes with different exon numbers
	NNA									NNT
Exon number	T. urartu	A. tauschii	T. dicoccoides	T. turgidum	T. aestivum	P value	CV		Exon number	T. urartu	A. tauschii	T. dicoccoides	T. turgidum	T. aestivum	P value	CV
1	0.151 a	0.138 b	0.139 b	0.128 c	0.117 d	0	0.096		1	0.199 a	0.179 b	0.180 c	0.169 d	0.155 e	0	0.09
2	0.144 a	0.141 b	0.138 c	0.137 c	0.134 d	1.79e-177	0.028		2	0.186 a	0.178 b	0.175 c	0.176 c	0.172 d	3.12e-202	0.029
3	0.148 a	0.147 a	0.142 b	0.147 a	0.143 b	4.5e-71	0.019		3	0.189 a	0.186 b	0.180 c	0.188 a	0.182 d	5.47e-110	0.021
4	0.157 a	0.160 b	0.160 b	0.156 a	0.152 c	1.56e-72	0.021		4	0.202 a	0.204 a	0.204 a	0.200 b	0.196 c	1.32e-65	0.017
5	0.171 a	0.172 a	0.171 a	0.167 b	0.164 c	1.46e-56	0.02		5	0.221 a	0.217 b	0.216 b	0.213 c	0.209 d	8.03e-83	0.021
6	0.180 a	0.181 a,b	0.184 b	0.181 a	0.179 c	2.15e-13	0.011		6	0.232 a	0.227 b	0.232 a	0.230 a	0.227 b	1.55e-16	0.011
7	0.192 a	0.193 a,b	0.196 b	0.187 c	0.187 c	1.32e-43	0.021		7	0.248 a	0.250 a	0.251 a	0.239 b	0.238 b	1.53e-84	0.025
8	0.205 a	0.199 b	0.197 b	0.196 b	0.192 c	3.81e-53	0.023		8	0.262 a	0.250 b	0.255 c	0.252 b	0.246 d	5.8e-72	0.024
9	0.206 a	0.202 b	0.200 b	0.201 b	0.197 c	4.85e-25	0.016		9	0.270 a	0.262 b	0.261 b	0.259 b	0.255 c	6.29e-50	0.021
10	0.216 a	0.216 a	0.213 a,b	0.214 a	0.212 b	5.87e-05	0.008		10	0.274 a,b	0.278 b	0.274 a,b	0.276 b	0.273 a	3.04e-05	0.008
	NNC									NNG
Exon number	T. urartu	A. tauschii	T. dicoccoides	T. turgidum	T. aestivum	P value	CV		Exon number	T. urartu	A. tauschii	T. dicoccoides	T. turgidum	T. aestivum	P value	CV
1	0.364 a	0.386 b	0.385 b	0.401 c	0.418 d	0	0.052		1	0.287 a	0.297 b	0.296 b	0.302 c	0.310 d	0	0.029
2	0.377 a	0.385 b	0.387 b	0.392 c	0.395 d	2.5e-164	0.018		2	0.293 a	0.297 b	0.300 c	0.295 d	0.298 b	1.96e-33	0.01
3	0.371 a	0.373 a,b	0.379 c	0.374 b	0.381 c	1.44e-54	0.011		3	0.293 a,b	0.294 b,c	0.299 d	0.291 a	0.295 c	1.24e-34	0.01
4	0.354 a	0.349 b	0.350 b	0.357 c	0.363 d	3.82e-74	0.016		4	0.287 a	0.286 a	0.286 a	0.287 a	0.289 b	8.07e-07	0.005
5	0.332 a	0.333 a	0.334 a	0.342 b	0.346 c	1.57e-82	0.018		5	0.277 a	0.278 a	0.279 a	0.278 a	0.282 b	1.53e-10	0.006
6	0.318 a	0.321 a,b,c	0.317 a	0.321 c	0.324 b	1e-16	0.009		6	0.270 a,b	0.271 a,b	0.266 c	0.268 b,c	0.270 a	6.66e-05	0.007
7	0.301 a	0.299 a	0.298 a	0.312 b	0.313 b	3.78e-96	0.024		7	0.259 a,b	0.258 b,c	0.255 c	0.261 a	0.261 a	5.7e-13	0.011
8	0.281 a	0.293 b	0.292 b	0.294 b	0.301 c	1.21e-86	0.024		8	0.252 a	0.258 b,c	0.257 c	0.258 c	0.261 b	2.62e-18	0.012
9	0.275 a	0.285 b	0.286 b	0.288 b	0.293 c	1.88e-61	0.022		9	0.248 a	0.252 a,b,c	0.253 b,c	0.252 c	0.254 b	1.26e-09	0.01
10	0.267 a	0.265 a	0.271 b,c	0.268 a,c	0.272 b	8.31e-12	0.011		10	0.243 a	0.241 a	0.242 a	0.242 a	0.243 a	0.108	0.004
	NNA/T									NNC/G
Exon number	T. urartu	A. tauschii	T. dicoccoides	T. turgidum	T. aestivum	P value	CV		Exon number	T. urartu	A. tauschii	T. dicoccoides	T. turgidum	T. aestivum	P value	CV
1	0.349 a	0.317 b	0.319 c	0.297 d	0.272 e	0	0.093		1	0.651 a	0.683 b	0.681 b	0.703 c	0.728 d	0	0.042
2	0.330 a	0.319 b	0.313 c	0.314 c	0.307 d	0	0.028		2	0.670 a	0.681 b	0.687 c	0.686 c	0.693 d	4e-117	0.013
3	0.336 a	0.333 b	0.322 c	0.335 a,b	0.324 d	1.31e-157	0.02		3	0.664 a	0.667 a	0.678 b	0.665 a	0.676 b	7.66e-61	0.01
4	0.359 a	0.365 b	0.364 b	0.356 c	0.348 d	2.43e-119	0.019		4	0.641 a	0.635 b	0.636 b	0.644 a	0.652 c	2.06e-53	0.01
5	0.391 a	0.389 a,b	0.387 b	0.380 c	0.373 d	3.8e-118	0.02		5	0.609 a	0.611 a	0.613 a	0.620 b	0.627 c	2.5e-61	0.012
6	0.413 a,b,c	0.408 c,d	0.416 b	0.411 a,c	0.406 d	4.1e-23	0.01		6	0.587 a,b,c	0.592 c,d	0.584 b	0.589 a,c	0.594 d	4.9e-14	0.007
7	0.440 a	0.443 a,b	0.447 b	0.427 c	0.426 c	6.34e-107	0.023		7	0.560 a	0.557 a,b	0.553 b	0.573 c	0.574 c	2.22e-74	0.017
8	0.467 a	0.450 b	0.452 b	0.449 b	0.439 c	1e-103	0.023		8	0.533 a	0.550 b	0.548 b	0.551 b	0.561 c	7.65e-79	0.019
9	0.477 a	0.463 b	0.461 b	0.460 b	0.453 c	5.38e-63	0.019		9	0.523 a	0.537 b	0.539 b	0.540 b	0.547 c	3.87e-51	0.016
10	0.490 a	0.494 a	0.488 a,b	0.490 a	0.485 b	8.01e-08	0.007		10	0.510 a	0.506 a	0.512 a,b	0.510 a	0.515 b	2.5e-07	0.007
P value: Chi square test, using the numbers of NNA, NNT, NNC, NNG, NNA/T, NNC/G triplets and all SCs. Different lowercase letters represent significantly different values, using Chi square partitioning (P < 0.05). CV: coefficients of variation between hexaploid wheat and its progenitors.

## Sheet: Table S6
Table S6. Coefficients of variation (CV) for SCUB frequencies in the first and last exons in genes with two to ten exons
Exon position	Comparison	SCUB	T. urartu	T. urartu *	A. tauschii	T. dicoccoides	T. turgidum	T. aestivum
First exon	1-10 exon	NNA	0.14083	0.0398882	0.0873062	0.0518355	0.0730228	0.0814184
		NNT	0.0938548	0.047889	0.0655601	0.0364178	0.0621671	0.0752597
		NNC	0.0830632	0.0347312	0.0237268	0.0152313	0.0212079	0.0217132
		NNG	0.02636	0.0110618	0.0351379	0.026107	0.0289256	0.0315986
		NNA/T	0.11314	0.043305	0.0732194	0.0418682	0.0662517	0.0772729
		NNC/G	0.0568389	0.0206189	0.0274171	0.0159383	0.0231344	0.0247958
		NNC/G / NNA/T	0.142079	0.0634725	0.100901	0.0552612	0.0840206	0.0927795
Last	1-7 exon	NNA	0.0851132		0.0995446	0.10648	0.10127	0.104231
		NNT	0.0632706		0.0747517	0.0779306	0.0695073	0.0723134
		NNC	0.060016		0.0749826	0.0750105	0.0736917	0.0734388
		NNG	0.0291147		0.0263814	0.029577	0.0278328	0.0272548
		NNA/T	0.0728701		0.0857205	0.0909395	0.0838773	0.0867953
		NNC/G	0.0450028		0.051271	0.0536933	0.050878	0.0511628
		NNC/G / NNA/T	0.117825		0.137585	0.146844	0.135876	0.138175
	7-10 exon	NNA	0.0306209		0.0123594	0.0278716	0.0206176	0.0287163
		NNT	0.0207655		0.0319039	0.0227876	0.0105135	0.0167047
		NNC	0.0311225		0.0113619	0.0139038	0.0159307	0.0168523
		NNG	0.00462906		0.0148859	0.0117103	0.00864987	0.0117666
		NNA/T	0.0242773		0.017521	0.0184988	0.0147087	0.0187522
		NNC/G	0.0181645		0.0123453	0.0127337	0.0105324	0.0128774
		NNC/G / NNA/T	0.0421196		0.0300118	0.0316599	0.0255117	0.031865
	1-7 CV / 7-10 CV	NNA	2.77958		8.05413	3.82036	4.91183	3.62967
		NNT	3.04691		2.34302	3.41986	6.61122	4.32894
		NNC	1.92838		6.59945	5.39496	4.62578	4.35778
		NNG	6.28954		1.77224	2.52573	3.21771	2.31628
		NNA/T	3.00158		4.89244	4.91595	5.70257	4.62854
		NNC/G	2.47751		4.15307	4.21664	4.8306	3.97307
		NNC/G / NNA/T	2.79739		4.58434	4.63815	5.32603	4.33626
*CV calculated without the SCUB frequency in the first exon of genes with 10 exons.

## Sheet: Table S7
Table S7. Summary of statistical analyses of SCUB frequencies associated with DNA methylation between hexaploid wheat and its progenitors
	T. urartu	A. tauschii	T. dicoccoides	T. turgidum	T. aestivum	P value	CV
NAA	0.054 a	0.049 b	0.049 c	0.049 b	0.047 d	0	0.0529328
NTA	0.033 a	0.031 b	0.032 c	0.031 b	0.030 d	0	0.0363918
NCA	0.061 a	0.056 b	0.057 c	0.056 b	0.054 d	0	0.0440358
NGA	0.031 a	0.028 b	0.028 b	0.028 c	0.027 d	0	0.051651
NAG	0.094 a	0.092 b	0.093 c	0.092 d	0.093 c	5.41585e-72	0.00896014
NTG	0.090 a	0.091 b,c	0.091 b,c	0.091 c	0.091 b	1.20349e-43	0.00706726
NCG	0.050 a	0.062 b	0.059 c	0.060 d	0.063 e	0	0.0830654
NGG	0.055 a	0.057 b	0.056 c	0.056 c	0.056 b	2.56599e-44	0.00872598
NT|A	0.040 a	0.037 b	0.037 c	0.037 b	0.035 d	0	0.0479469
NT|T	0.040 a	0.036 b	0.037 c	0.037 b	0.035 d	0	0.0483654
NT|C	0.048 a	0.045 b	0.044 c	0.045 b,c	0.043 d	0	0.0402529
NT|G	0.104 a	0.092 b	0.095 c	0.094 d	0.091 e	0	0.0552035
NC|A	0.096 a	0.096 b	0.097 c	0.097 d	0.098 e	1.74817e-130	0.0095812
NC|T	0.057 a	0.059 b	0.059 b	0.060 c	0.061 d	0	0.0241677
NC|C	0.066 a	0.072 b	0.070 c	0.072 b	0.074 d	0	0.0443711
NC|G	0.082 a	0.097 b	0.095 c	0.096 d	0.102 e	0	0.0794893
	T. urartu	A. tauschii	T. dicoccoides	T. turgidum	T. aestivum	P value	CV
NAA/NAG	0.577 a	0.534 b	0.530 b	0.532 b	0.506 c	0	0.0482017
NTA/NTG	0.366 a	0.340 b	0.346 c	0.341 b	0.325 d	0	0.043038
NCA/NCG	1.201 a	0.897 b	0.956 c	0.933 d	0.861 e	0	0.138587
NGA/NGG	0.561 a	0.502 b	0.510 c	0.503 b	0.480 d	0	0.0587501
NT|A/NC|A	0.416 a	0.382 b	0.384 b	0.377 c	0.356 d	0	0.0567692
NT|T/NC|T	0.699 a	0.615 b	0.626 c	0.613 b	0.573 d	0	0.0734538
NT|C/NC|C	0.732 a	0.626 b	0.632 c	0.621 d	0.582 e	0	0.0872543
NT|G/NC|G	1.276 a	0.944 b	1.000 c	0.977 d	0.897 e	0	0.145977
	NAA/NAG	NTA/NTG	NCA/NCG	NGA/NGG	P value	CV
T. urartu	0.577 a	0.366 b	1.201 c	0.561 d	0	0.536221
A. tauschii	0.534 a	0.340 b	0.897 c	0.502 d	0	0.413686
T. dicoccoides	0.530 a	0.346 b	0.956 c	0.510 d	0	0.444255
T. turgidum	0.532 a	0.341 b	0.933 c	0.503 d	0	0.435378
T. aestivum	0.506 a	0.325 b	0.861 c	0.480 d	0	0.417279
	NT|A/NC|A	NT|T/NC|T	NT|C/NC|C	NT|G/NC|G	P value	CV
T. urartu	0.416 a	0.699 b	0.732 c	1.276 d	0	0.459909
A. tauschii	0.382 a	0.615 b	0.626 c	0.944 d	0	0.359488
T. dicoccoides	0.384 a	0.626 b	0.632 c	1.000 d	0	0.384757
T. turgidum	0.377 a	0.613 b	0.621 c	0.977 d	0	0.382017
T. aestivum	0.356 a	0.573 b	0.582 c	0.897 d	0	0.370267
Different lowercase letters represent significantly different values, using Chi square partitioning (P < 0.05). P value: Chi square test. CV: coefficients of variation.

## Sheet: Table S8
Table S8. Summary of statistical analyses of SCUB frequencies of A and G-ending SCs of a specifying amino acid associated with DNA methylation between hexaploid wheat and its progenitors
	T. urartu	A. tauschii	T. dicoccoides	T. turgidum	T. aestivum	P value	CV
ACA/ACG (Thr)	1.336 a	1.098 b	1.170 c	1.125 d	1.045 e	0	0.0959376
CCA/CCG (Pro)	1.145 a	0.817 b	0.875 c	0.850 d	0.784 e	0	0.161288
GCA/GCG (Ala)	1.060 a	0.756 b	0.804 c	0.795 d	0.731 e	0	0.159227
TCA/TCG (Ser)	1.375 a	1.102 b	1.170 c	1.140 d	1.068 e	0	0.102591
AAA/AAG (Lys)	0.489 a	0.477 b	0.469 c	0.469 c	0.445 d	2.2923e-257	0.0345495
CAA/CAG (Gln)	0.622 a	0.571 b	0.556 c	0.566 b	0.540 d	1.27295e-305	0.0541801
GAA/GAG (Glu)	0.592 a	0.535 b	0.540 b	0.538 b	0.513 c	0	0.0536842
A/CGA/A/CGG (Arg)	0.609 a	0.547 b	0.546 b	0.540 c	0.510 d	0	0.0656631
GGA/GGG (Gly)	0.946 a	0.842 b	0.856 c	0.856 c	0.818 d	3.86201e-289	0.0559934
C/TTA/C/TTG (Leu)	0.379 a	0.355 b	0.359 b	0.356 b	0.340 c	5.43906e-257	0.0389391
GTA/GTG (Val))	0.309 a	0.274 b	0.281 c	0.277 b	0.260 d	0	0.064481
Different lowercase letters represent significantly different values, using Chi square partitioning (P < 0.05). P value: Chi square test. CV: coefficients of variation.

## Sheet: Table S9
Table S9. Summary of statistical analyses of SCUB frequencies associated with DNA methylation as a function of exon number between hexaploid wheat and its progenitors
NNA/NNG
	T. urartu	A. tauschii	T. dicoccoides	T. turgidum	T. aestivum	P value	CV
1	0.801 a	0.561 b	0.600 c	0.533 d	0.470 e	0	0.21221
2	0.729 a	0.632 b	0.634 b	0.635 b	0.613 c	6.52139e-183	0.070892
3	0.753 a	0.703 b	0.672 c	0.718 b	0.677 c	2.31874e-82	0.046466
4	0.863 a	0.844 a	0.853 a	0.808 b	0.768 c	2.32792e-91	0.0470758
5	1.007 a	0.948 b	0.989 a	0.914 c	0.888 d	3.87524e-79	0.0525439
6	1.144 a	1.056 b,c	1.132 a	1.070 c	1.034 b	4.84246e-42	0.0442572
7	1.313 a	1.258 b	1.325 a	1.165 c	1.153 c	1.46043e-89	0.064812
8	1.523 a	1.315 b	1.321 b	1.303 b	1.231 c	4.15862e-99	0.0816502
9	1.609 a	1.422 b	1.393 b	1.398 b	1.337 c	2.16046e-65	0.0725463
10	1.733 a	1.679 a,b	1.622 b	1.632 b	1.570 c	2.42509e-19	0.0372785
NT|N/NC|N
	T. urartu	A. tauschii	T. dicoccoides	T. turgidum	T. aestivum	P value	CV
1	0.827 a	0.576 b	0.613 c	0.544 d	0.478 e	0	0.217448
2	0.730 a	0.628 b	0.623 b	0.624 b	0.602 c	0	0.0790825
3	0.750 a	0.714 b	0.675 c	0.731 d	0.688 e	7.7227e-124	0.0427157
4	0.885 a,b	0.872 b	0.893 a	0.832 c	0.796 d	1.92656e-147	0.0473341
5	1.069 a	1.005 b	1.023 b	0.958 c	0.924 d	6.69209e-160	0.0567783
6	1.207 a	1.134 b,c	1.192 a	1.146 c	1.115 b	2.06778e-41	0.0338381
7	1.405 a	1.406 a	1.421 a	1.248 b	1.235 b	1.02644e-167	0.0692523
8	1.678 a	1.444 b	1.450 b	1.434 b	1.340 c	2.36481e-183	0.0849593
9	1.795 a	1.539 b	1.552 b	1.533 b	1.460 c	2.28612e-133	0.0810601
10	1.884 a	1.877 a	1.786 b	1.843 a	1.751 b	2.21641e-24	0.0317662
Different lowercase letters represent significantly different values, using Chi square partitioning (P < 0.05). P value: Chi square test. CV: coefficients of variation.

## Sheet: Table S10
Table S10. SCUB frequencies among hexaploid wheat and its progenitors based on orthological genes
SCUB frequencies based on all orthologous genes							SCUB frequencies based on the orthologous genes of different subgenomes
	T. urartu	A. tauschii	T. dicoccoides	T. turgidum	T. aestivum			T. urartu	T. dicoccoides (A)	T. turgidum (A)	T. aestivum (A)		T. dicoccoides (B)	T. turgidum (B)	T. aestivum (B)		A. tauschii	T. aestivum (D)
NNA	0.170285	0.171997	0.169006	0.169005	0.168521		NNA	0.170285	0.168909	0.168795	0.168492		0.169077	0.169164	0.16859		0.169098	0.168487
NNT	0.221918	0.21895	0.221149	0.221076	0.220549		NNT	0.221918	0.221262	0.221208	0.220466		0.221066	0.220976	0.220595		0.221393	0.22056
NNC	0.332531	0.341997	0.334941	0.334374	0.336634		NNC	0.332531	0.333174	0.333188	0.334488		0.336229	0.335273	0.336237		0.341997	0.338012
NNG	0.275266	0.267055	0.274904	0.275545	0.274296		NNG	0.275266	0.276655	0.276809	0.276554		0.273628	0.274587	0.274579		0.267513	0.272941
NNA/T	0.392203	0.390948	0.390155	0.390081	0.38907		NNA/T	0.392203	0.390171	0.390003	0.388958		0.390143	0.39014	0.389185		0.39049	0.389047
NNC/G	0.607797	0.609052	0.609845	0.609919	0.61093		NNC/G	0.607797	0.609829	0.609997	0.611042		0.609857	0.60986	0.610815		0.60951	0.610953
NNA/T / NNC/G	0.645287	0.641895	0.63976	0.639563	0.63685		NNA/T / NNC/G	0.645287	0.639804	0.639353	0.636549		0.639728	0.639722	0.637156		0.640664	0.636788
Chi-square test of SCUB frequencies based on all orthologous genes							Chi-square test of SCUB frequencies based on the orthologous genes of different subgenomes
NNA		T. urartu	A. tauschii	T. dicoccoides	T. turgidum		NNA		T. urartu	T. dicoccoides (A)	T. turgidum (A)			T. dicoccoides (B)	T. turgidum (B)			A. tauschii
	A. tauschii	1.55829e-08						T. dicoccoides (A)	6.92712e-05				T. turgidum (B)	0.766926			T. aestivum (D)	0.0120257
	T. dicoccoides	1.18589e-05	6.83194e-37					T. turgidum (A)	1.32992e-05	0.737125			T. aestivum (B)	0.0933485	0.0478018
	T. turgidum	1.09315e-05	2.99053e-37	0.995149				T. aestivum (A)	1.62499e-07	0.220008	0.367659
	T. aestivum	7.02711e-11	2.1925e-62	0.0127447	0.0124032
NNT		T. urartu	A. tauschii	T. dicoccoides	T. turgidum		NNT		T. urartu	T. dicoccoides (A)	T. turgidum (A)			T. dicoccoides (B)	T. turgidum (B)			A. tauschii
	A. tauschii	2.37954e-17						T. dicoccoides (A)	0.104472				durum-b	0.79409			0.00342803
	T. dicoccoides	0.0240539	9.34739e-16					T. turgidum (A)	0.0758097	0.892276			wheat-b	0.164733	0.2598
	T. turgidum	0.0133008	5.8316e-15	0.780855				T. aestivum (A)	0.000281626	0.0453425	0.0592396
	T. aestivum	1.49587e-05	4.24263e-11	0.00851596	0.0198359
NNC		T. urartu	A. tauschii	T. dicoccoides	T. turgidum		NNC		T. urartu	T. dicoccoides (A)	T. turgidum (A)			T. dicoccoides (B)	T. turgidum (B)			A. tauschii
	A. tauschii	2.90615e-96						T. dicoccoides (A)	0.213886				durum-b	0.0304612			4.19242e-27
	T. dicoccoides	3.70159e-08	7.90654e-88					T. turgidum (A)	0.199136	0.977595			wheat-b	0.98583	0.027472
	T. turgidum	2.38589e-05	3.15964e-103	0.0895533				T. aestivum (A)	0.000136969	0.0101611	0.0101733
	T. aestivum	7.38375e-24	5.97706e-65	8.38639e-09	9.64863e-15
NNG		T. urartu	A. tauschii	T. dicoccoides	T. turgidum		NNG		T. urartu	T. dicoccoides (A)	T. turgidum (A)			T. dicoccoides (B)	T. turgidum (B)			A. tauschii
	A. tauschii	1.74486e-95						T. dicoccoides (A)	0.00257349				durum-b	0.0139437			3.28037e-64
	T. dicoccoides	0.351873	1.79355e-141					T. turgidum (A)	0.000718019	0.735508			wheat-b	0.0138232	0.983562
	T. turgidum	0.472089	2.20171e-166	0.0304794				T. aestivum (A)	0.00475528	0.825172	0.572479
	T. aestivum	0.00706353	9.8638e-153	0.0190195	1.28462e-06
NNA/T		T. urartu	A. tauschii	T. dicoccoides	T. turgidum		NNA/T		T. urartu	T. dicoccoides (A)	T. turgidum (A)			T. dicoccoides (B)	T. turgidum (B)			A. tauschii
	A. tauschii	0.0118417						T. dicoccoides (A)	0.000389462				durum-b	0.995891			0.000342319
	T. dicoccoides	2.28175e-05	0.0414869					T. turgidum (A)	0.000103848	0.765629			wheat-b	0.0462318	0.0465966
	T. turgidum	1.07832e-05	0.025214	0.841502				T. aestivum (A)	1.03938e-08	0.0313357	0.0607762
	T. aestivum	2.7715e-12	5.04043e-08	0.000779573	0.00161569
NNC/G		T. urartu	A. tauschii	T. dicoccoides	T. turgidum		NNC/G		T. urartu	T. dicoccoides (A)	T. turgidum (A)			T. dicoccoides (B)	T. turgidum (B)			A. tauschii
	A. tauschii	0.0604486						T. dicoccoides (A)	0.00819331				durum-b	0.996946			0.00784327
	T. dicoccoides	0.00160461	0.129306					T. turgidum (A)	0.003823	0.824684			wheat-b	0.139005	0.139665
	T. turgidum	0.00104588	0.0958978	0.881855				T. aestivum (A)	2.05005e-05	0.110163	0.164187
	T. aestivum	2.05726e-07	5.18852e-05	0.0126667	0.0193191
NNA/T / NNC/G		T. urartu	A. tauschii	T. dicoccoides	T. turgidum		NNA/T / NNC/G		T. urartu	T. dicoccoides (A)	T. turgidum (A)			T. dicoccoides (B)	T. turgidum (B)			A. tauschii
	A. tauschii	0.000141269						T. dicoccoides (A)	8.23142e-08				durum-b	0.993796			6.51392e-08
	T. dicoccoides	1.54287e-10	0.00207468					T. turgidum (A)	4.44627e-09	0.652687			wheat-b	0.00263232	0.0026761
	T. turgidum	2.91512e-11	0.000723602	0.762723				T. aestivum (A)	5.30748e-18	0.00116215	0.00467195
	T. aestivum	4.9234e-26	1.94447e-16	3.99402e-07	1.96555e-06
